# Supplementary material for: IL-13Rα2 Status Predicts GB-13 (IL13.E13K-PE4E) Efficacy in High-Grade Glioma
Source: Pharmaceutics. 2022 Apr 24;14(5):922. doi: 10.3390/pharmaceutics14050922 (PMC9143740; doi:10.3390/pharmaceutics14050922)
Supplement: Supplementary file 1 [file pharmaceutics-14-00922-s001.zip]

Archive with 1 entries (1 files):
- pharmaceutics-1689426-supplementary.pdf
